# Supplementary material for: An unusual new centipede subgenus Lithobius (Sinuispineus), with two new species from China (Lithobiomorpha, Lithobiidae)
Source: Zookeys. 2020 Oct 28;980:43–55. doi: 10.3897/zookeys.980.47295 (PMC7642181; doi:10.3897/zookeys.980.47295)
Supplement: XML Treatment for Sinuispineus [file zookeys.980.47295-treatment1.xml]

<!DOCTYPE tp:taxon-treatment
  PUBLIC "-//TaxonX//DTD Taxonomic Treatment Publishing DTD v0 20100105//EN" "tax-treatment-NSO.dtd">
<tp:taxon-treatment xmlns:tp="http://www.plazi.org/taxpub"><tp:treatment-meta><kwd-group><label>Taxon classification</label><kwd><named-content xmlns:xlink="http://www.w3.org/1999/xlink" content-type="kingdom">Animalia</named-content></kwd><kwd><named-content xmlns:xlink="http://www.w3.org/1999/xlink" content-type="order">Lithobiomorpha</named-content></kwd><kwd><named-content xmlns:xlink="http://www.w3.org/1999/xlink" content-type="family">Lithobiidae</named-content></kwd></kwd-group><mixed-citation publication-type="journal"><person-group><name><surname>Chang</surname><given-names>Xiaodong</given-names></name><name><surname>Pei</surname><given-names>Sujian</given-names></name><name><surname>Zhu</surname><given-names>Chunying</given-names></name><name><surname>Ma</surname><given-names>Huiqin</given-names></name></person-group><article-title>An unusual new centipede subgenus <italic><tp:taxon-name><tp:taxon-name-part taxon-name-part-type="genus" reg="Lithobius">Lithobius</tp:taxon-name-part></tp:taxon-name></italic> (<italic><tp:taxon-name><tp:taxon-name-part taxon-name-part-type="genus" reg="Lithobius"/><tp:taxon-name-part taxon-name-part-type="subgenus" reg="Sinuispineus">Sinuispineus</tp:taxon-name-part></tp:taxon-name></italic>), with two new species from China (<tp:taxon-name><tp:taxon-name-part taxon-name-part-type="order">Lithobiomorpha</tp:taxon-name-part></tp:taxon-name>, <tp:taxon-name><tp:taxon-name-part taxon-name-part-type="family">Lithobiidae</tp:taxon-name-part></tp:taxon-name>)</article-title><source>Zookeys</source><day>28</day><month>10</month><year>2020</year><volume>980</volume><fpage>43</fpage><lpage>55</lpage><pub-id pub-id-type="doi">10.3897/zookeys.980.47295</pub-id></mixed-citation></tp:treatment-meta><tp:nomenclature><label>Subgenus</label><tp:taxon-name><object-id xmlns:xlink="http://www.w3.org/1999/xlink" content-type="arpha" xlink:type="simple">6DBFD633-8975-5406-A923-18D69CC4A4F6</object-id>
              <tp:taxon-name-part taxon-name-part-type="genus" reg="Lithobius"/>
              <tp:taxon-name-part taxon-name-part-type="subgenus" reg="Sinuispineus">Sinuispineus</tp:taxon-name-part>
              <object-id xmlns:xlink="http://www.w3.org/1999/xlink" content-type="zoobank" xlink:type="simple">http://zoobank.org/35BCDB14-C94F-4E06-BAEC-1488605FCB4E</object-id>
            </tp:taxon-name><tp:taxon-status xmlns:xlink="http://www.w3.org/1999/xlink" xlink:type="simple">subgen. nov.</tp:taxon-status></tp:nomenclature><tp:treatment-sec sec-type="type species" id="SECID0E6HAC"><title>Type species.</title><p><tp:taxon-name><tp:taxon-name-part taxon-name-part-type="genus" reg="Lithobius">Lithobius</tp:taxon-name-part> (<tp:taxon-name-part taxon-name-part-type="subgenus" reg="Sinuispineus">Sinuispineus</tp:taxon-name-part>) <tp:taxon-name-part taxon-name-part-type="species" reg="sinuispineus">sinuispineus</tp:taxon-name-part></tp:taxon-name> sp. nov.</p></tp:treatment-sec><tp:treatment-sec sec-type="diagnosis" id="SECID0ETIAC"><title>Diagnosis.</title><p><tp:taxon-name><tp:taxon-name-part taxon-name-part-type="genus" reg="Lithobius"/><tp:taxon-name-part taxon-name-part-type="subgenus" reg="Sinuispineus">Sinuispineus</tp:taxon-name-part></tp:taxon-name> subgen. nov. differs from the other subgenera of <italic><tp:taxon-name><tp:taxon-name-part taxon-name-part-type="genus" reg="Lithobius">Lithobius</tp:taxon-name-part></tp:taxon-name></italic> in having curving posterior spurs on dorsal side of the femur of male leg 15; the prefemur and femur and tibia of male leg 15 markedly incrassate; prefemur and femur and tibia of male legs 14 also thicker than legs 1–13. Antennae 20–25 articles, 9–13 ocelli in three irregular rows, posterior two ocelli comparatively large; Tömösváry’s organ larger than the adjacent ocelli; prosternal teeth commonly 2+2, rarely 3+3; posterior angles of all tergites without triangular projections; coxal pore formula 3–6 in one row; tarsal articulation ill-defined on legs 1–13, well-defined on legs 14 and 15; female gonopods with 2+2 moderately small coniform spurs; male gonopods short and small.</p></tp:treatment-sec><tp:treatment-sec sec-type="etymology" id="SECID0EJJAC"><title>Etymology.</title><p>To emphasize the obviously curved posterior spurs on the dorsal side of the femur of the male leg 15.</p></tp:treatment-sec><tp:treatment-sec sec-type="distribution" id="SECID0EOJAC"><title>Distribution.</title><p>Fujian and Henan provinces, China.</p></tp:treatment-sec><tp:treatment-sec sec-type="remarks" id="SECID0ETJAC"><title>Remarks.</title><p><tp:taxon-name><tp:taxon-name-part taxon-name-part-type="genus" reg="Lithobius">Lithobius</tp:taxon-name-part> (<tp:taxon-name-part taxon-name-part-type="subgenus" reg="Sinuispineus">Sinuispineus</tp:taxon-name-part>)</tp:taxon-name> is identified as a member of <tp:taxon-name><tp:taxon-name-part taxon-name-part-type="family">Lithobiidae</tp:taxon-name-part></tp:taxon-name> based on the following: forcipular pleurites not meeting ventrally, male gonopods not visible, 9–13 ocelli, antennomeres 20 or thereabouts, posterior angles of all tergites rounded, spiracle lacking on the first leg-bearing segment, spurs lacking on tibia, and at least some legs with regularly disposed distal spurs on various articles. <tp:taxon-name><tp:taxon-name-part taxon-name-part-type="genus" reg="Lithobius">Lithobius</tp:taxon-name-part> (<tp:taxon-name-part taxon-name-part-type="subgenus" reg="Sinuispineus">Sinuispineus</tp:taxon-name-part>)</tp:taxon-name> is morphologically similar to <tp:taxon-name><tp:taxon-name-part taxon-name-part-type="genus" reg="Lithobius">Lithobius</tp:taxon-name-part> (<tp:taxon-name-part taxon-name-part-type="subgenus" reg="Monotarsobius">Monotarsobius</tp:taxon-name-part>)</tp:taxon-name> Verhoeff, 1905 but can be readily distinguished by the following characters: posterior spurs on the dorsal side of the femur of legs 15 in males are curved in <italic><tp:taxon-name><tp:taxon-name-part taxon-name-part-type="genus" reg="Lithobius"/><tp:taxon-name-part taxon-name-part-type="subgenus" reg="Sinuispineus">Sinuispineus</tp:taxon-name-part></tp:taxon-name></italic> in contrast to straight in <italic><tp:taxon-name><tp:taxon-name-part taxon-name-part-type="genus" reg="Monotarsobius">Monotarsobius</tp:taxon-name-part></tp:taxon-name></italic>; tarsal articulation ill-defined on legs 1–13 versus very faint or indistinct in <italic><tp:taxon-name><tp:taxon-name-part taxon-name-part-type="genus" reg="Monotarsobius">Monotarsobius</tp:taxon-name-part></tp:taxon-name></italic>; 9–13 ocelli versus ocelli generally few, 1+1-1+11, in <italic><tp:taxon-name><tp:taxon-name-part taxon-name-part-type="genus" reg="Monotarsobius">Monotarsobius</tp:taxon-name-part></tp:taxon-name></italic>.</p></tp:treatment-sec></tp:taxon-treatment>
